# Supplementary material for: Impact of COVID‐19 on Respiratory Virus Infections in Children, Japan, 2018–2023
Source: Immun Inflamm Dis. 2025 Mar 12;13(3):e70176. doi: 10.1002/iid3.70176 (PMC11898005; doi:10.1002/iid3.70176)
Supplement: Supplementary file 1 — Supporting information. [file IID3-13-e70176-s001.xlsx]

## Sheet: Supplementary table
Supplementary Table: The number of COVID-19 patients reported and the number of respiratory viruses detected by age group from January 2018 to April 2023 in Yokohama, Japan
Age group		2018												2019												2020												2021
		Jan	Feb	Mar	Apr	May	Jun	Jul	Aug	Sep	Oct	Nov	Dec	Jan	Feb	Mar	Apr	May	Jun	Jul	Aug	Sep	Oct	Nov	Dec	Jan	Feb	Mar	Apr	June	Jun	Jul	Aug	Sep	Oct	Nov	Dec	Jan	Feb	Mar	Apr	July	Jun	Jul	Aug	Sep	Oct	Nov	Dec
All ages	Specimens tested	73	71	64	54	58	62	40	39	43	30	52	63	82	75	54	58	43	51	52	41	44	49	66	66	67	104	204	253	180	28	40	16	105	100	107	98	85	51	65	125	89	88	94	68	36	37	36	52
	Influenza virus	69	47	35	15	9	1	0	1	3	5	9	31	66	55	15	12	4	4	1	0	9	12	34	53	50	45	8	1	0	0	0	0	0	0	0	0	0	0	0	0	0	0	0	0	0	0	0	2
	Rhinovirus	1	2	5	6	5	13	2	4	4	3	10	3	2	2	8	11	6	2	3	1	5	5	6	0	0	2	8	7	0	2	17	7	16	35	12	25	6	10	10	24	13	9	5	3	7	12	18	11
	Respiratory syncytial virus	0	3	3	3	3	2	9	7	3	4	2	0	2	1	3	2	2	2	1	18	8	2	2	1	0	0	2	0	0	0	0	0	0	0	0	1	2	0	4	3	14	33	33	3	5	3	0	1
	Parainfluenza virus 1,2,3,4	0	0	2	0	1	3	4	2	2	2	2	2	1	0	2	3	7	2	0	3	8	7	2	1	0	0	1	2	0	0	0	0	0	1	0	1	0	0	0	4	0	1	27	14	10	11	3	4
	Metapneumovirus	3	9	4	2	1	6	6	4	1	1	2	1	2	3	3	15	5	0	6	2	3	5	1	0	1	5	12	5	0	0	0	0	0	0	0	0	0	0	0	0	0	0	0	0	0	0	0	2
	Coronavirus 229E,HKU1,NL63,OC43	2	0	2	0	0	0	1	1	0	0	1	2	1	1	4	3	0	1	1	1	0	0	0	1	2	9	15	8	0	1	0	0	1	0	0	0	0	1	7	17	3	4	5	1	3	0	2	5
	Coxsackievirus A,B	0	0	0	0	1	1	6	7	3	4	1	3	0	0	0	0	1	9	21	4	4	3	3	2	0	0	0	0	0	0	0	3	0	0	0	0	0	0	0	0	0	0	0	0	1	0	5	1
	Adenovirus	1	2	0	3	5	7	2	2	1	0	2	1	2	3	3	1	3	4	2	2	2	1	0	1	1	4	5	8	2	0	1	0	0	2	1	2	3	5	1	1	3	7	2	1	1	1	3	6
	Bocavirus	0	0	1	1	1	2	0	0	0	0	0	0	0	0	0	3	0	1	0	0	0	0	0	0	0	0	1	0	0	0	0	0	1	6	8	5	4	1	0	4	5	5	5	1	1	0	2	3
	COVID-19	0	0	0	0	0	0	0	0	0	0	0	0	0	0	0	0	0	0	0	0	0	0	0	0	0	4	25	337	179	70	412	1045	1058	804	1978	4245	7875	1821	1338	2177	3202	2426	6088	25579	8055	577	199	296
<10 years	Specimens tested	37	37	45	33	42	50	32	34	35	23	33	28	36	49	33	40	34	38	41	36	30	36	40	31	32	40	36	28	26	23	31	14	29	38	40	40	32	25	28	47	51	63	67	34	23	33	32	37
	Influenza virus	34	16	19	5	4	0	0	1	2	1	4	8	25	32	4	4	1	1	1	0	6	6	21	25	24	22	3	0	0	0	0	0	0	0	0	0	0	0	0	0	0	0	0	0	0	0	0	0
	Rhinovirus	1	2	5	5	5	11	1	3	4	2	7	2	2	2	6	9	5	2	2	1	2	5	3	0	0	2	5	5	0	2	16	7	14	31	9	16	6	6	7	21	10	8	3	3	5	10	16	8
	Respiratory syncytial virus	0	3	3	3	2	2	8	7	3	4	1	0	1	1	3	2	2	2	1	18	7	2	2	1	0	0	0	0	0	0	0	0	0	0	0	1	2	0	4	3	14	33	29	3	5	3	0	1
	Parainfluenza virus 1,2,3,4	0	0	2	0	1	3	3	2	2	2	2	2	1	0	2	2	4	0	0	3	6	5	2	0	0	0	0	1	0	0	0	0	0	0	0	1	0	0	0	3	0	1	24	13	9	11	3	4
	Metapneumovirus	3	8	4	2	1	5	5	4	1	1	2	1	2	3	2	15	5	0	6	2	3	5	1	0	0	1	3	4	0	0	0	0	0	0	0	0	0	0	0	0	0	0	0	0	0	0	0	0
	Coronavirus 229E,HKU1,NL63,OC43	2	0	2	0	0	0	1	1	0	0	1	2	1	1	2	3	0	0	1	0	0	0	0	0	1	5	4	2	0	1	0	0	0	0	0	0	0	1	5	13	2	3	5	1	3	0	2	4
	Coxsackievirus A,B	0	0	0	0	1	1	6	7	3	4	1	2	0	0	0	0	1	9	19	4	4	3	3	2	0	0	0	0	0	0	0	2	0	0	0	0	0	0	0	0	0	0	0	0	1	0	5	1
	Adenovirus	0	2	0	1	4	6	1	2	1	0	2	1	2	3	3	1	3	4	2	2	2	1	0	1	1	2	3	4	1	0	1	0	0	2	1	2	3	5	1	0	3	7	2	1	1	1	3	6
	Bocavirus	0	0	1	1	1	2	0	0	0	0	0	0	0	0	0	3	0	1	0	0	0	0	0	0	0	0	1	0	0	0	0	0	1	6	8	5	4	1	0	4	5	5	5	1	1	0	2	3
	COVID-19	0	0	0	0	0	0	0	0	0	0	0	0	0	0	0	0	0	0	0	0	0	0	0	0	0	0	0	2	1	0	8	37	69	22	50	124	289	67	38	72	128	123	251	1723	703	45	20	38
10–59 years	Specimens tested	29	28	17	18	14	9	6	4	8	5	18	31	40	21	20	16	8	11	9	4	13	13	25	29	31	42	76	97	51	4	8	1	63	55	58	49	40	19	31	71	27	20	25	28	9	4	4	12
	Influenza virus	29	25	15	10	4	1	0	0	1	3	5	19	35	19	10	8	3	3	0	0	3	6	12	22	23	19	5	1	0	0	0	0	0	0	0	0	0	0	0	0	0	0	0	0	0	0	0	2
	Rhinovirus	0	0	0	1	0	1	1	1	0	1	3	1	0	0	2	2	1	0	1	0	3	0	3	0	0	0	2	2	0	0	1	0	2	4	3	8	0	4	3	3	3	1	2	0	2	2	2	3
	Respiratory syncytial virus	0	0	0	0	1	0	1	0	0	0	0	0	1	0	0	0	0	0	0	0	0	0	0	0	0	0	1	0	0	0	0	0	0	0	0	0	0	0	0	0	0	0	2	0	0	0	0	0
	Parainfluenza virus 1,2,3,4	0	0	0	0	0	0	1	0	0	0	0	0	0	0	0	0	2	1	0	0	2	2	0	1	0	0	1	0	0	0	0	0	0	1	0	0	0	0	0	1	0	0	3	0	1	0	0	0
	Metapneumovirus	0	1	0	0	0	1	1	0	0	0	0	0	0	0	1	0	0	0	0	0	0	0	0	0	1	3	3	1	0	0	0	0	0	0	0	0	0	0	0	0	0	0	0	0	0	0	0	0
	Coronavirus 229E,HKU1,NL63,OC43	0	0	0	0	0	0	0	0	0	0	0	0	0	0	2	0	0	1	0	1	0	0	0	1	1	2	6	1	0	0	0	0	1	0	0	0	0	0	2	4	0	1	0	0	0	0	0	1
	Coxsackievirus A,B	0	0	0	0	0	0	0	0	0	0	0	1	0	0	0	0	0	0	2	0	0	0	0	0	0	0	0	0	0	0	0	1	0	0	0	0	0	0	0	0	0	0	0	0	0	0	0	0
	Adenovirus	1	0	0	1	0	0	1	0	0	0	0	0	0	0	0	0	0	0	0	0	0	0	0	0	0	1	1	2	1	0	0	0	0	0	0	0	0	0	0	1	0	0	0	0	0	0	0	0
	Bocavirus	0	0	0	0	0	0	0	0	0	0	0	0	0	0	0	0	0	0	0	0	0	0	0	0	0	0	0	0	0	0	0	0	0	0	0	0	0	0	0	0	0	0	0	0	0	0	0	0
	COVID-19	0	0	0	0	0	0	0	0	0	0	0	0	0	0	0	0	0	0	0	0	0	0	0	0	0	2	13	215	115	63	343	794	653	506	1356	3250	5698	1105	921	1665	2516	1958	5312	21938	6530	400	131	193
≥60 years	Specimens tested	5	4	1	2	1	1	0	0	0	2	0	4	6	5	1	2	1	2	2	1	1	0	1	6	4	19	91	128	103	1	0	1	11	7	9	9	13	6	6	7	11	5	2	5	4	0	0	3
	Influenza virus	5	4	1	0	1	0	0	0	0	1	0	4	6	4	1	0	0	0	0	0	0	0	1	6	3	1	0	0	0	0	0	0	0	0	0	0	0	0	0	0	0	0	0	0	0	0	0	0
	Rhinovirus	0	0	0	0	0	0	0	0	0	0	0	0	0	0	0	0	0	0	0	0	0	0	0	0	0	0	1	0	0	0	0	0	0	0	0	1	0	0	0	0	0	0	0	0	0	0	0	0
	Respiratory syncytial virus	0	0	0	0	0	0	0	0	0	0	0	0	0	0	0	0	0	0	0	0	1	0	0	0	0	0	1	0	0	0	0	0	0	0	0	0	0	0	0	0	0	0	1	0	0	0	0	0
	Parainfluenza virus 1,2,3,4	0	0	0	0	0	0	0	0	0	0	0	0	0	0	0	1	1	1	0	0	0	0	0	0	0	0	0	1	0	0	0	0	0	0	0	0	0	0	0	0	0	0	0	0	0	0	0	0
	Metapneumovirus	0	0	0	0	0	0	0	0	0	0	0	0	0	0	0	0	0	0	0	0	0	0	0	0	0	1	6	0	0	0	0	0	0	0	0	0	0	0	0	0	0	0	0	0	0	0	0	2
	Coronavirus 229E,HKU1,NL63,OC43	0	0	0	0	0	0	0	0	0	0	0	0	0	0	0	0	0	0	0	0	0	0	0	0	0	2	5	5	0	0	0	0	0	0	0	0	0	0	0	0	1	0	0	0	0	0	0	0
	Coxsackievirus A,B	0	0	0	0	0	0	0	0	0	0	0	0	0	0	0	0	0	0	0	0	0	0	0	0	0	0	0	0	0	0	0	0	0	0	0	0	0	0	0	0	0	0	0	0	0	0	0	0
	Adenovirus	0	0	0	0	0	0	0	0	0	0	0	0	0	0	0	0	0	0	0	0	0	0	0	0	0	1	1	2	0	0	0	0	0	0	0	0	0	0	0	0	0	0	0	0	0	0	0	0
	Bocavirus	0	0	0	0	0	0	0	0	0	0	0	0	0	0	0	0	0	0	0	0	0	0	0	0	0	0	0	0	0	0	0	0	0	0	0	0	0	0	0	0	0	0	0	0	0	0	0	0
	COVID-19	0	0	0	0	0	0	0	0	0	0	0	0	0	0	0	0	0	0	0	0	0	0	0	0	0	2	12	119	63	7	55	214	336	276	571	867	1888	649	379	440	558	345	525	1917	822	132	48	65
[truncated: 16 more columns]
